# Supplementary material for: An Innovative Immunotoxin Design Against Allergy Based on the IL-33 Cytokine and the Ribotoxin α-Sarcin
Source: Int J Mol Sci. 2025 Oct 9;26(19):9827. doi: 10.3390/ijms26199827 (PMC12525494; doi:10.3390/ijms26199827)
Supplement: Supplementary file 1 [file ijms-26-09827-s001.zip]

Archive with 1 entries (1 files):
- ijms-3880545-supplementary.pdf
